# Supplementary material for: Single-cell sequencing highlights heterogeneity and malignant progression in actinic keratosis and cutaneous squamous cell carcinoma
Source: eLife. 2023 Dec 15;12:e85270. doi: 10.7554/eLife.85270 (PMC10783873; doi:10.7554/eLife.85270)
Supplement: Supplementary file 1. — (a) Clinical characteristic of patients and samples enrolled in single-cell sequencing. (b) The gene list of up-regulated differentially expressed genes (DEGs) in actinic keratosis (AK) Basal1 subpopulation. (c) The gene list of up-regulated DEGs in AK Basal2 subpopulation. (d) The gene list of up-regulated DEGs in AK Pro KC subpopulation. (e) AK candidate driver genes and antibodies for IF. (f) The gene list of overlapped up-regulated DEGs in Basal subpopulation of P2 from AK vs normal and squamous cell carcinoma in situ (SCCIS) vs AK. (g) The gene list of overlapped down-regulated DEGs in basal subpopulation of P2 from AK vs normal and SCCIS vs AK. (h) The gene list of up-regulated DEGs between Basal-SCCIS-tumor vs Basal-SCCIS-normal. (i) SCCIS candidate driver genes and antibodies for immunohistochemistry (IHC). (j) The gene list of up-regulated DEGs in cutaneous squamous cell carcinoma (cSCC) Basal1 subpopulation. (k) The gene list of up-regulated DEGs in cSCC Basal2 subpopulation. Supplementary file (l) The gene list of up-regulated DEGs in cSCC Pro KC subpopulation. (m) The gene list of up-regulated DEGs in cSCC Follicular2 subpopulation. (n) The gene list of up-regulated DEGs in cSCC Spinous1 subpopulation. (o) The gene list of up-regulated DEGs in cSCC Spinous2 subpopulation. (p) cSCC candidate driver genes and antibodies for IHC. (q) Significance test for interaction strength of cells in Figure 7E. (r) Significance test for interaction strength of MHC-II pathway in Figure 7F. (s) Significance test for interaction strength of cells in Figure 8A. (t) Significance test for signaling pathways in Figure 8B. (u) Significance test for the interaction strength of three signaling pathways of cells in Figure 8C. (x) The correlation between chromVAR transcription factor activity with expression in single-cell ATAC sequencing (scATAC-seq) data. (y) The sequences of various small interfering RNA (siRNA) oligonucleotides used in this study. (z) The primers of genes used [file elife-85270-supp1.zip]

Archive with 11 entries (10 files):
- Table/
- Table/supplementary file 1a-1u 1x-1z.xlsx
- __MACOSX/Table/._supplementary file 1a-1u 1x-1z.xlsx
- Table/supplementary file 1v.xlsx
- __MACOSX/Table/._supplementary file 1v.xlsx
- Table/~$supplementary file 1a-1u 1x-1z.xlsx
- __MACOSX/Table/._~$supplementary file 1a-1u 1x-1z.xlsx
- Table/supplementary file 1w.xlsx
- __MACOSX/Table/._supplementary file 1w.xlsx
- Table/~$Table S1-S21 S24-S26.xlsx
- __MACOSX/Table/._~$Table S1-S21 S24-S26.xlsx
